# Supplementary material for: Action learning and public health pedagogy: Student reflections from an experiential public health course
Source: Front Public Health. 2023 Mar 28;11:1128705. doi: 10.3389/fpubh.2023.1128705 (PMC10086179; doi:10.3389/fpubh.2023.1128705)
Supplement: Supplementary file 1 [file Data_Sheet_1.ZIP]

Archive with 11 entries (10 files):
- Supplementary Material Presentation/
- Supplementary Material Presentation/Appendix A - Assignment Instructions 1.pdf
- __MACOSX/Supplementary Material Presentation/._Appendix A - Assignment Instructions 1.pdf
- Supplementary Material Presentation/Appendix C - Quotes.pdf
- __MACOSX/Supplementary Material Presentation/._Appendix C - Quotes.pdf
- Supplementary Material Presentation/.DS_Store
- __MACOSX/Supplementary Material Presentation/._.DS_Store
- Supplementary Material Presentation/Appendix B - Assignment Instructions 2.pdf
- __MACOSX/Supplementary Material Presentation/._Appendix B - Assignment Instructions 2.pdf
- Supplementary Material Presentation/Revised Manuscript - 2.24.2022-tracked.docx
- __MACOSX/Supplementary Material Presentation/._Revised Manuscript - 2.24.2022-tracked.docx
