# Supplementary material for: Action learning and public health pedagogy: Student reflections from an experiential public health course
Source: Front Public Health. 2023 Mar 28;11:1128705. doi: 10.3389/fpubh.2023.1128705 (PMC10086179; doi:10.3389/fpubh.2023.1128705)
Supplement: Supplementary file 2 [file Table_1.xlsx]

## Sheet: By Dept
	Department (response rate = 49.1%)		Total (n=212)	Consented to Essay Analysis (n=104)
		Advanced Professionals	24 (11.3%)	11 (10.6%)
		Biostatistics	4 (1.9%)	2 (1.9%)
		Chronic Disease Epidemiology (CDE)	27 (12.7%)	14 (13.5%)
		Social & Behavioral Sciences (SBS)	22 (10.4%)	11 (10.6%)
		CDE & SBS Combined Program*	10 (4.7%)	5 (4.8%)
		Environmental Health Science	2 (0.9%)	0
		Epidemiology of Microbial Diseases	20 (9.4%)	15 (14.4%)
		Health Policy and Management	23 (10.8%)	13 (12.5%)
		Other	13 (6.1%)	5 (4.8%)
		Missing	67 (31.6%)	28 (26.9%)
