# Supplementary material for: Action learning and public health pedagogy: Student reflections from an experiential public health course
Source: Front Public Health. 2023 Mar 28;11:1128705. doi: 10.3389/fpubh.2023.1128705 (PMC10086179; doi:10.3389/fpubh.2023.1128705)
Supplement: Supplementary file 3 [file Table_2.xlsx]

## Sheet: By Year
	Year	Number of Students		Number of Agencies Represented in Analysis Sample
		Total (n=212)	Consented to Essay Analysis (n=104)
	2008	19	6	4
	2009	23	8	5
	2010	11	5	4
	2011	10	7	3
	2012	17	8	4
	2013	18	7	4
	2014	18	10	5
	2015	13	6	3
	2016	13	8	4
	2017	29	20	7
	2018	41	19	8
